# Supplementary material for: High-Performance Low-Voltage Transparent Metal-Semiconductor-Metal Ultraviolet Photodetectors Based on Ultrathin Gold Asymmetric Interdigitated Electrodes
Source: Micromachines (Basel). 2023 Jul 19;14(7):1447. doi: 10.3390/mi14071447 (PMC10386012; doi:10.3390/mi14071447)
Supplement: Supplementary file 1 [file micromachines-14-01447-s001.zip]

Archive with 1 entries (1 files):
- micromachines-2489607-supplementary.pdf
